# Supplementary material for: Cytoplasmic Localization of Thyroid Hormone Receptor (TR) Alpha and Nuclear Expression of Its Isoform TRα2 Determine Survival in Breast Cancer in Opposite Ways
Source: Cancers (Basel). 2023 Jul 13;15(14):3610. doi: 10.3390/cancers15143610 (PMC10377287; doi:10.3390/cancers15143610)
Supplement: Supplementary file 1 [file cancers-15-03610-s001.zip]

Archive with 1 entries (1 files):
- cancers-2480347-supplementary.pdf
